# Supplementary material for: Microwave Roasting as an Alternative to Convection Roasting: Sensory Analysis and Physical Characterization of Dark Chocolate
Source: Foods. 2023 Feb 19;12(4):887. doi: 10.3390/foods12040887 (PMC9957408; doi:10.3390/foods12040887)
Supplement: Supplementary file 1 [file foods-12-00887-s001.zip]

Archive with 1 entries (1 files):
- foods-2131562-supplementary.pdf
